# Supplementary material for: Ligusticum chuanxiong Hort. Targets hsa-miR-10a-5p to Potentially Induce Apoptosis and Modulate Lipid Metabolism in Glioblastoma: A Natural-Product-Based Therapeutic Strategy
Source: Pharmaceuticals (Basel). 2025 Oct 15;18(10):1553. doi: 10.3390/ph18101553 (PMC12566676; doi:10.3390/ph18101553)
Supplement: Supplementary file 1 [file pharmaceuticals-18-01553-s001.zip]

Archive with 6 entries (6 files):
- FigureS1.tif
- FigureS2.tif
- FigureS3.tif
- FigureS4.tif
- FigureS5.tif
- Table S1.xlsx
