# Supplementary material for: Ligusticum chuanxiong Hort. Targets hsa-miR-10a-5p to Potentially Induce Apoptosis and Modulate Lipid Metabolism in Glioblastoma: A Natural-Product-Based Therapeutic Strategy
Source: Pharmaceuticals (Basel). 2025 Oct 15;18(10):1553. doi: 10.3390/ph18101553 (PMC12566676; doi:10.3390/ph18101553)
Supplement: Supplementary file 1 [file pharmaceuticals-18-01553-s001.zip › Table S1.xlsx]

## Sheet: Sheet1
	PubchemCID_target	BindingDB	ChEMBL	Pubchem BioAssay	Literature Sourced
	12305221_ALOX15B		1		1
	12305221_ALOX5		1
	12305221_PTGS2		1
	12305221_USP7		1
	445858_A4			1
	445858_ACHE		1
	445858_ADORA1		1
	445858_ADORA2A		1
	445858_ADORA3		1
	445858_ADRA1D		1
	445858_ADRA2A		1
	445858_ADRA2B		1
	445858_ADRA2C		1
	445858_ADRB1		1
	445858_ADRB2		1
	445858_ADRB3		1
	445858_AGTR2		1
	445858_AOFB			1
	445858_APP		1
	445858_AVPR1A		1
	445858_BCHE		1
	445858_BDKRB2		1
	445858_CA1	1	1	1
	445858_CA12		1	1	1
	445858_CA14		1	1	1
	445858_CA2	1	1	1
	445858_CA3		1
	445858_CA4		1	1
	445858_CA5A		1		1
	445858_CA5B		1
	445858_CA6		1	1	1
	445858_CA7		1	1	1
	445858_CA8		1
	445858_CA9		1	1	1
	445858_CALCR		1
	445858_CASP1		1
	445858_CCKAR		1
	445858_CCR2		1
	445858_CCR4		1
	445858_CCR5		1
	445858_CHRM1		1
	445858_CHRM2		1
	445858_CHRM3		1
	445858_CHRM4		1
	445858_CHRM5		1
	445858_CNR1		1
	445858_CSNK2A3		1
	445858_CTSG		1
	445858_CXCR1		1
	445858_CXCR2		1
	445858_CYP1A2		1
	445858_CYP2A6		1
	445858_CYP2C19		1
	445858_CYP2C9		1
	445858_CYP2D6		1
	445858_CYP2E1		1
	445858_CYP3A4		1
	445858_CYSLTR1		1
	445858_DRD1		1
	445858_DRD2		1
	445858_DRD3		1
	445858_DRD4		1
	445858_EDNRA		1
	445858_EGFR		1
	445858_ELANE		1
	445858_ERBB2		1
	445858_ESR1		1		1
	445858_ESR2		1
	445858_F2		1
	445858_FGFR1		1		1
	445858_FGFR2		1		1
	445858_FLT1		1
	445858_FYN		1
	445858_GMNN		1
	445858_HCAR2		1
	445858_HDAC6		1
	445858_HMGCR		1
	445858_HRH1		1
	445858_HRH2		1
	445858_HRH3		1
	445858_HTR2A		1
	445858_HTR2B		1
	445858_HTR2C		1
	445858_HTR6		1
	445858_HTR7		1
	445858_HYAL1		1
	445858_KCNH2		1
	445858_KDM4E		1
	445858_LCK		1
	445858_MAOA		1
	445858_MAOB		1
	445858_MAPK1		1
	445858_MAPK14		1
	445858_MAPK3		1
	445858_MC3R		1
	445858_MC4R		1
	445858_MC5R		1
	445858_MMP1		1
	445858_MMP9		1
	445858_NOUNIPROTAC			2
	445858_NPY1R		1
	445858_NPY2R		1
	445858_NR3C1		1
	445858_OPRD1		1
	445858_OPRK1		1
	445858_OPRM1		1
	445858_PDE5A		1
	445858_PKM		1
	445858_PLA2G7		1
	445858_PPP3CA		1
	445858_PRKCA		1
	445858_PTAFR		1
	445858_PTGS1		1
	445858_PTGS2		1
	445858_PTH1R		1
	445858_PTPRC		1
	445858_SIGMAR1		1
	445858_SLC16A1				1
	445858_SLC16A3				1
	445858_SLC6A2		1
	445858_SLC6A3		1
	445858_SLC6A4		1
	445858_SLCO1B1		1
	445858_SLCO1B3		1
	445858_SNCA		1		1
	445858_TACR1		1
	445858_TACR2		1
	445858_TAS2R39		1
	445858_TBXAS1		1
	445858_TDP1		1
	445858_TYR		1
	445858_UGT1A1		1
	445858_UGT1A4		1
	445858_UGT2B15		1
	445858_VIPR1		1
	445858_XDH		1
	500_CYP1A2		1
	500_CYP2C19		1
	500_CYP2C9		1
	500_CYP2D6		1
	500_CYP3A4		1
	500_TPSAB1		1
	5280633_HDAC1		1
	5280633_PTPN1		1
	5280934_ADORA1		1
	5280934_ADORA2A		1
	5280934_ADORA3		1
	5280934_ADRA1A		1
	5280934_ADRA2A		1
	5280934_ADRA2B		1
	5280934_ADRA2C		1
	5280934_ADRB1		1
	5280934_ADRB2		1
	5280934_AGTR1		1
	5280934_ALDH1A1		1
	5280934_ALOX15		1
	5280934_ALOX15B		1
	5280934_APEX1		1
	5280934_APOBEC3F		1
	5280934_APOBEC3G		1
	5280934_ATG4B		1	1
	5280934_AVPR1A		1
	5280934_AVPR2		1
	5280934_BDKRB2		1
	5280934_BLM		1
	5280934_CCKAR		1
	5280934_CCKBR		1
	5280934_CHRM1		1
	5280934_CHRM2		1
	5280934_CHRM3		1
	5280934_CHRNA4		1
	5280934_CNR1		1
	5280934_CP19A			1
	5280934_CYP19A1		1
	5280934_CYP3A4		1
	5280934_DRD1		1
	5280934_DRD2		1
	5280934_DRD3		1
	5280934_EDNRA		1
	5280934_EHMT2		1
	5280934_ELOVL2				1
	5280934_ELOVL4				1
	5280934_ELOVL5				1
	5280934_F3		1
	5280934_FABP7				1
	5280934_FADS1				1
	5280934_FADS2				1
	5280934_FFAR1		1	1
	5280934_FFAR4		1	1	1
	5280934_GHSR		1
	5280934_GLS		1
	5280934_GMNN		1
	5280934_HPGD		1
	5280934_HRH1		1
	5280934_HRH2		1
	5280934_HRH3		1
	5280934_HSD17B10		1
	5280934_HTR1A		1
	5280934_HTR2A		1
	5280934_HTR2B		1
	5280934_HTR2C		1
	5280934_HTR3A		1
	5280934_KAT2A		1
	5280934_KCNH2		1
	5280934_KDM4E		1
	5280934_L3MBTL1		1
	5280934_LMNA		1
	5280934_MAOA		1
	5280934_MAPT		1
	5280934_MC3R		1
	5280934_MLNR		1
	5280934_NFE2L2		1
	5280934_NPY1R		1
	5280934_NR1H4		1		1
	5280934_NR1I2		1	1	1
	5280934_NR3C1		1
	5280934_OPRD1		1
	5280934_OPRK1		1
	5280934_OPRM1		1
	5280934_PDE3A		1
	5280934_PDE4D		1
	5280934_PGH1			1
	5280934_PGH2			1
	5280934_PGR		1
	5280934_PIN1		1
	5280934_PLA2			1
	5280934_PLA2G1B		1
	5280934_PLK1		1
	5280934_POLH		1
	5280934_POLI		1
	5280934_POLK		1
	5280934_POLL		1
	5280934_PPARA		1	1	1
	5280934_PPARD		1	1
	5280934_PPARG		1	1	1
	5280934_PTGS1		1		1
	5280934_PTGS2		1		1
	5280934_RECQL		1
	5280934_RGS4		1
	5280934_RXRA		1		1
	5280934_SLC29A1		1
	5280934_SLC6A2		1
	5280934_SLC6A3		1
	5280934_SLC6A4		1
	5280934_SLC8A1				1
	5280934_TBXA2R		1
	5280934_TDP1		1		1
	5280934_TERT		1
	5280934_TRPV1				1
	5280934_USP1		1
	5280934_VDR		1
	5280934_WRN		1
	5319022_HDAC6		1
	5319022_HTR7		1
	5319022_SLCO1B1		1
	5319022_SLCO1B3		1
	5319022_TRPA1		1
	5375048_KYAT1		1
	736316_SLC36A1		1
	849_GLI1		1
	849_PIPOX		1
	849_PTGS2		1
	938_A4			1
	938_ABCB11		1
	938_ACHE		1
	938_ADORA1		1
	938_ADORA2A		1
	938_ADORA3		1
	938_ADRA1A		1
	938_ADRA1D		1
	938_ADRA2A		1
	938_ADRA2B		1
	938_ADRA2C		1
	938_ADRB1		1
	938_ADRB2		1
	938_ADRB3		1
	938_AGTR1		1
	938_AGTR2		1
	938_ALDH1A1		1
	938_APEX1		1
	938_APP		1
	938_AVPR1A		1
	938_AVPR2		1
	938_BAZ2B		1
	938_BDKRB1		1
	938_BDKRB2		1
	938_CA2		1
	938_CALCR		1
	938_CASP1		1
	938_CCKAR		1
	938_CCKBR		1
	938_CCR2		1
	938_CCR4		1
	938_CCR5		1
	938_CHRM1		1
	938_CHRM2		1
	938_CHRM3		1
	938_CHRM4		1
	938_CHRM5		1
	938_CHRNA4		1
	938_CNR1		1
	938_CRHR1		1
	938_CRHR2		1
	938_CTSG		1
	938_CXCR1		1
	938_CXCR2		1
	938_CYP1A2		1
	938_CYP2A6		1
	938_CYP2C19		1
	938_CYP2C9		1
	938_CYP2D6		1		1
	938_CYP2E1		1		1
	938_CYP3A4		1		1
	938_CYSLTR1		1
	938_DAAO		1
	938_DAO		1
	938_DDO		1
	938_DGAT2			1
	938_DRD1		1
	938_DRD2		1
	938_DRD3		1
	938_DRD4		1
	938_EDNRA		1
	938_EDNRB		1
	938_EGFR		1
	938_ELANE		1
	938_ERBB2		1
	938_ESR1		1
	938_ESR2		1
	938_FLT1		1
	938_FYN		1
	938_GAA		1
	938_GCGR		1
	938_GHSR		1
	938_GIPR		1
	938_GLP1R		1
	938_HCAR1		1
	938_HCAR2	1	1	1	1
	938_HCAR3		1	1	1
	938_HDAC6		1
	938_HMGCR		1
	938_HRH1		1
	938_HRH2		1
	938_HRH3		1
	938_HTR1A		1
	938_HTR2A		1
	938_HTR2B		1
	938_HTR2C		1
	938_HTR3A		1
	938_HTR6		1
	938_KCNH2		1
	938_KDM4A		1
	938_LCK		1
	938_MAOA		1
	938_MAPK1		1
	938_MAPK14		1
	938_MAPK3		1
	938_MC3R		1
	938_MC4R		1
	938_MC5R		1
	938_MLNR		1
	938_MMP1		1
	938_MMP9		1
	938_NNMT				1
	938_NPY1R		1
	938_NPY2R		1
	938_NR3C1		1
	938_NTSR1		1
	938_OPRD1		1
	938_OPRK1		1
	938_OPRM1		1
	938_OXDA			1
	938_PDE3A		1
	938_PDE4D		1
	938_PDE5A		1
	938_PGR		1
	938_PPP3CA		1
	938_PRKCA		1
	938_PTAFR		1
	938_PTGS1		1
	938_PTGS2		1
	938_PTPRC		1
	938_QPRT				1
	938_S47A1			1
	938_SAMHD1		1
	938_SERPINA7				1
	938_SIGMAR1		1
	938_SLC16A1				1
	938_SLC16A3				1
	938_SLC22A5		1		1
	938_SLC29A1		1
	938_SLC47A1		1
	938_SLC5A8				1
	938_SLC6A2		1
	938_SLC6A3		1
	938_SLC6A4		1
	938_SLCO1B1		1
	938_SLCO1B3		1
	938_SLCO2B1		1		1
	938_SREBF2		1
	938_TACR1		1
	938_TACR2		1
	938_TBXA2R		1
	938_TBXAS1		1
	938_VIPR1		1
	938_XDH		1	1
